# Supplementary material for: Toward precision detection of pyrazinamide resistance: critical concentration assessment and rapid molecular method validation
Source: Front Microbiol. 2026 May 25;17:1828630. doi: 10.3389/fmicb.2026.1828630 (PMC13243239; doi:10.3389/fmicb.2026.1828630)
Supplement: SUPPLEMENTARY TABLE S1 — Summary of genomic accession numbers, pyrazinamide MICs, and MeltPro MTB/PZA assay results. [file Table_1.XLSX]

## Sheet: Sheet1
Run Accession	sample ID	Strain	main_lineage	sub_lineage	pyrazinamide	PZA MIC	MeltPro result	channel mutation of MeltPro	rifampicin	isoniazid	ethambutol	moxifloxacin	levofloxacin	bedaquiline	delamanid	pretomanid	linezolid	streptomycin	amikacin	kanamycin	capreomycin	clofazimine	ethionamide	para-aminosalicylic_acid	cycloserine
CRR2709549	09-1000	Mycobacterium tuberculosis complex	LINEAGE2	lineage2.2.1	-	25	S		rpoB p.Ser450Leu(761155:C>T)(Assoc w R WHO catalogue v2) (1.00)	inhA c.-777C>T(1673425:C>T)(Assoc w R WHO catalogue v2) (1.00)	embB p.Met306Ile(4247431:G>A)(Assoc w R WHO catalogue v2) (1.00)	-	-	-	-	-	-	rpsL p.Lys43Arg(781687:A>G)(Assoc w R WHO catalogue v2) (1.00)	-	-	-	-	inhA c.-777C>T(1673425:C>T)(Assoc w R WHO catalogue v2) (1.00)	-	-
CRR2709550	09-1030	Mycobacterium tuberculosis complex	LINEAGE2	lineage2.2.1	-	50	S		rpoB p.His445Tyr(761139:C>T)(Assoc w R WHO catalogue v2) (1.00)	katG p.Ser315Thr(2155168:C>G)(Assoc w R WHO catalogue v2) (1.00)	embA c.-12C>T(4243221:C>T)(Uncertain significance WHO catalogue v2) (1.00), embB p.Gly406Ala(4247730:G>C)(Assoc w R WHO catalogue v2) (1.00)	-	-	-	-	-	-	-	-	-	-	-	-	-	-
CRR2709551	09-1036	Mycobacterium tuberculosis complex	LINEAGE2	lineage2.2.1	-	100	S		rpoB p.His445Arg(761140:A>G)(Assoc w R WHO catalogue v2) (1.00)	-	-	-	-	-	-	-	-	-	-	-	-	-	-	-	-
CRR2709552	09-1040	Mycobacterium tuberculosis complex	LINEAGE2	lineage2.2.1	pncA p.Asp63Ala(2289054:T>G)(Assoc w R WHO catalogue v2) (1.00)	800	R	C-CY5	rpoB p.Ser450Leu(761155:C>T)(Assoc w R WHO catalogue v2) (1.00)	katG p.Ser315Thr(2155168:C>G)(Assoc w R WHO catalogue v2) (1.00)	embB p.Met306Val(4247429:A>G)(Assoc w R WHO catalogue v2) (0.99)	-	-	-	-	-	-	rpsL p.Lys43Arg(781687:A>G)(Assoc w R WHO catalogue v2) (1.00)	-	-	-	-	-	-	-
CRR2709553	09-1111	Mycobacterium tuberculosis complex	LINEAGE2	lineage2.2.1	-	25	S		rpoB p.Ser450Leu(761155:C>T)(Assoc w R WHO catalogue v2) (1.00)	inhA c.-777C>T(1673425:C>T)(Assoc w R WHO catalogue v2) (1.00)	-	-	-	-	-	-	-	rpsL p.Lys43Arg(781687:A>G)(Assoc w R WHO catalogue v2) (1.00)	-	-	-	-	inhA c.-777C>T(1673425:C>T)(Assoc w R WHO catalogue v2) (1.00)	-	-
CRR2709554	09-112	Mycobacterium tuberculosis complex	LINEAGE2	lineage2.2.1	pncA p.Val180Gly(2288703:A>C)(Assoc w R WHO catalogue v2) (1.00)	800	R	A-HEX,B-HEX	rpoB p.Ser450Leu(761155:C>T)(Assoc w R WHO catalogue v2) (1.00)	inhA c.-154G>A(1674048:G>A)(Assoc w R WHO catalogue v2) (1.00), katG p.Ala110Val(2155783:G>A)(Uncertain significance WHO catalogue v2) (0.99)	embB p.Met306Val(4247429:A>G)(Assoc w R WHO catalogue v2) (1.00)	gyrA p.Asp94His(7581:G>C)(Assoc w R WHO catalogue v2) (0.99)	gyrA p.Asp94His(7581:G>C)(Assoc w R WHO catalogue v2) (0.99)	-	-	-	-	rpsL p.Lys43Arg(781687:A>G)(Assoc w R WHO catalogue v2) (1.00)	-	eis c.-10G>A(2715342:C>T)(Not assoc w R WHO catalogue v2) (0.99)	-	-	ethA c.1054delG(4326419:GC>G)(Assoc w R WHO catalogue v2) (0.99), inhA c.-154G>A(1674048:G>A)(Assoc w R WHO catalogue v2) (1.00)	-	-
CRR2709555	09-1146	Mycobacterium tuberculosis complex	LINEAGE2	lineage2.2.1	-	200	S		rpoB p.His445Tyr(761139:C>T)(Assoc w R WHO catalogue v2) (1.00)	-	-	gyrA p.Ala90Val(7570:C>T)(Assoc w R WHO catalogue v2) (1.00)	gyrA p.Ala90Val(7570:C>T)(Assoc w R WHO catalogue v2) (1.00)	-	-	-	-	-	-	-	-	-	-	-	-
CRR2709556	09-1168	Mycobacterium tuberculosis complex	LINEAGE2	lineage2.2.1	pncA c.284dupA(2288957:G>GT)(Assoc w R WHO catalogue v2) (1.00)	50	R	A-FAM,A-HEX,C-ROX	rpoB p.His445Leu(761140:A>T)(Assoc w R WHO catalogue v2) (1.00)	inhA c.-777C>T(1673425:C>T)(Assoc w R WHO catalogue v2) (1.00), katG c.86_88delCCG(2156023:ACGG>A)(Uncertain significance WHO catalogue v2) (0.99), katG p.Ala106Val(2155795:G>A)(Uncertain significance WHO catalogue v2) (0.99)	-	gyrA p.Asp94Gly(7582:A>G)(Assoc w R WHO catalogue v2) (0.99)	gyrA p.Asp94Gly(7582:A>G)(Assoc w R WHO catalogue v2) (0.99)	-	-	-	-	rpsL p.Lys43Arg(781687:A>G)(Assoc w R WHO catalogue v2) (1.00)	rrs n.1401A>G(1473246:A>G)(Uncertain significance WHO catalogue v2) (0.99)	rrs n.1401A>G(1473246:A>G)(Uncertain significance WHO catalogue v2) (0.99)	rrs n.1401A>G(1473246:A>G)(Uncertain significance WHO catalogue v2) (0.99)	-	inhA c.-777C>T(1673425:C>T)(Assoc w R WHO catalogue v2) (1.00)	-	-
CRR2709557	09-1169	Mycobacterium tuberculosis complex	LINEAGE2	lineage2.2.1	-	25	S		rpoB p.His445Arg(761140:A>G)(Assoc w R WHO catalogue v2) (1.00)	katG p.Ser315Thr(2155168:C>G)(Assoc w R WHO catalogue v2) (1.00)	-	gyrA p.Ala90Val(7570:C>T)(Assoc w R WHO catalogue v2) (1.00)	gyrA p.Ala90Val(7570:C>T)(Assoc w R WHO catalogue v2) (1.00)	-	-	-	-	rpsL p.Lys43Arg(781687:A>G)(Assoc w R WHO catalogue v2) (1.00)	-	-	-	-	-	-	-
CRR2709558	09-1171	Mycobacterium tuberculosis complex	LINEAGE2	lineage2.2.1	pncA p.Phe94Ser(2288961:A>G)(Assoc w R - Interim WHO catalogue v2) (1.00)	800	R	C-CY5	rpoB p.Asp435Val(761110:A>T)(Assoc w R WHO catalogue v2) (1.00)	katG p.Ser315Thr(2155168:C>G)(Assoc w R WHO catalogue v2) (1.00)	embB p.Met306Ile(4247431:G>A)(Assoc w R WHO catalogue v2) (1.00)	gyrA p.Ala90Val(7570:C>T)(Assoc w R WHO catalogue v2) (1.00)	gyrA p.Ala90Val(7570:C>T)(Assoc w R WHO catalogue v2) (1.00)	-	-	-	-	rrs n.514A>C(1472359:A>C)(Not assoc w R - Interim WHO catalogue v2) (0.99)	-	-	-	-	-	-	-
CRR2709559	09-1180	Mycobacterium tuberculosis complex	LINEAGE2	lineage2.2.1	-	200	S		rpoB p.Ser450Leu(761155:C>T)(Assoc w R WHO catalogue v2) (1.00)	katG p.Ser315Thr(2155168:C>G)(Assoc w R WHO catalogue v2) (1.00)	embB p.Gly406Asp(4247730:G>A)(Assoc w R WHO catalogue v2) (1.00)	-	-	-	-	-	-	rrs n.514A>C(1472359:A>C)(Not assoc w R - Interim WHO catalogue v2) (1.00)	-	-	-	-	-	-	-
CRR2709560	09-1205	Mycobacterium tuberculosis complex	LINEAGE2	lineage2.2.1	pncA_Leu27Gln	800	R	B-ROX	rpoB p.Ser450Leu(761155:C>T)(Assoc w R WHO catalogue v2) (0.99)	inhA c.-770T>C(1673432:T>C)(Assoc w R - Interim WHO catalogue v2) (0.98), katG p.Ser315Thr(2155168:C>G)(Assoc w R WHO catalogue v2) (1.00)	embB p.Met306Val(4247429:A>G)(Assoc w R WHO catalogue v2) (0.98)	gyrA p.Asp94Gly(7582:A>G)(Assoc w R WHO catalogue v2) (1.00)	gyrA p.Asp94Gly(7582:A>G)(Assoc w R WHO catalogue v2) (1.00)	-	-	-	-	rpsL p.Lys43Arg(781687:A>G)(Assoc w R WHO catalogue v2) (1.00)	-	-	-	-	inhA c.-770T>C(1673432:T>C)(Assoc w R - Interim WHO catalogue v2) (0.98)	-	-
CRR2709561	09-1206	Mycobacterium tuberculosis complex	LINEAGE2	lineage2.2.1	-	200	S		rpoB p.Val170Phe(760314:G>T)(Assoc w R WHO catalogue v2) (0.99)	katG p.Asn138His(2155700:T>G)(Uncertain significance WHO catalogue v2) (0.99)	embB p.Gly406Ala(4247730:G>C)(Assoc w R WHO catalogue v2) (1.00)	gyrA p.Asp94Gly(7582:A>G)(Assoc w R WHO catalogue v2) (0.84)	gyrA p.Asp94Gly(7582:A>G)(Assoc w R WHO catalogue v2) (0.84)	-	-	-	-	rpsL p.Lys88Arg(781822:A>G)(Assoc w R WHO catalogue v2) (1.00)	-	-	-	-	-	-	-
CRR2709562	09-1210	Mycobacterium tuberculosis complex	LINEAGE2	lineage2.2.1	pncA_c.-270_*2851del	800	R	A-FAM,A-HEX,A-ROX,A-CY5,C-FAM,C-ROX,C-CY5	rpoB p.Ser450Leu(761155:C>T)(Assoc w R WHO catalogue v2) (1.00)	katG p.Ser315Thr(2155168:C>G)(Assoc w R WHO catalogue v2) (1.00)	embB p.Asp354Ala(4247574:A>C)(Assoc w R WHO catalogue v2) (1.00)	gyrA p.Asp94Gly(7582:A>G)(Assoc w R WHO catalogue v2) (1.00)	gyrA p.Asp94Gly(7582:A>G)(Assoc w R WHO catalogue v2) (1.00)	-	-	-	-	rpsL p.Lys43Arg(781687:A>G)(Assoc w R WHO catalogue v2) (1.00)	-	-	-	-	-	-	-
CRR2709563	09-13	Mycobacterium tuberculosis complex	LINEAGE4	lineage4.5	pncA p.Val139Ala(2288826:A>G)(Assoc w R WHO catalogue v2) (1.00)	400	R	C-ROX	rpoB p.Asp435Tyr(761109:G>T)(Assoc w R WHO catalogue v2) (1.00), rpoB p.Met434Ile(761108:G>C)(Assoc w R - Interim WHO catalogue v2) (1.00)	katG p.Ser315Ile(2155168:C>A)(Assoc w R - Interim WHO catalogue v2) (1.00)	embB p.Asp354Ala(4247574:A>C)(Assoc w R WHO catalogue v2) (1.00)	gyrA p.Asp94Tyr(7581:G>T)(Assoc w R WHO catalogue v2) (0.98)	gyrA p.Asp94Tyr(7581:G>T)(Assoc w R WHO catalogue v2) (0.98)	-	-	-	-	rpsL p.Lys43Arg(781687:A>G)(Assoc w R WHO catalogue v2) (1.00)	-	-	-	-	ethA p.Tyr250*(4326724:G>C)(Assoc w R WHO catalogue v2) (1.00)	-	-
CRR2709564	09-1309	Mycobacterium tuberculosis complex	LINEAGE2	lineage2.2.1	-	100	S		rpoB p.Ser450Leu(761155:C>T)(Assoc w R WHO catalogue v2) (1.00)	katG p.Ser315Thr(2155168:C>G)(Assoc w R WHO catalogue v2) (1.00)	embB p.Met306Ile(4247431:G>A)(Assoc w R WHO catalogue v2) (1.00)	-	-	-	-	-	-	rpsL p.Lys43Arg(781687:A>G)(Assoc w R WHO catalogue v2) (1.00)	-	-	-	-	-	-	-
CRR2709565	09-1310	Mycobacterium tuberculosis complex	LINEAGE2	lineage2.2.1	pncA c.-11A>G(2289252:T>C)(Assoc w R WHO catalogue v2) (1.00)	800	R	A-FAM	rpoB p.Ser450Leu(761155:C>T)(Assoc w R WHO catalogue v2) (1.00)	katG p.Ser315Thr(2155168:C>G)(Assoc w R WHO catalogue v2) (1.00)	embB p.Met306Ile(4247431:G>T)(Assoc w R WHO catalogue v2) (1.00)	gyrA p.Ser91Pro(7572:T>C)(Assoc w R WHO catalogue v2) (1.00)	gyrA p.Ser91Pro(7572:T>C)(Assoc w R WHO catalogue v2) (1.00)	-	-	-	-	rpsL p.Lys43Arg(781687:A>G)(Assoc w R WHO catalogue v2) (0.99)	-	-	-	-	-	-	-
CRR2709566	09-1329	Mycobacterium tuberculosis complex	LINEAGE2	lineage2.2.1	-	200	R	A-FAM	rpoB p.His445Arg(761140:A>G)(Assoc w R WHO catalogue v2) (1.00)	inhA c.-777C>T(1673425:C>T)(Assoc w R WHO catalogue v2) (1.00), katG p.Ser315Thr(2155168:C>G)(Assoc w R WHO catalogue v2) (1.00)	embB p.Gly406Asp(4247730:G>A)(Assoc w R WHO catalogue v2) (1.00)	-	-	-	-	-	-	rpsL p.Lys43Arg(781687:A>G)(Assoc w R WHO catalogue v2) (1.00)	-	-	-	-	inhA c.-777C>T(1673425:C>T)(Assoc w R WHO catalogue v2) (1.00)	-	-
CRR2709567	09-1362	Mycobacterium tuberculosis complex	LINEAGE2	lineage2.2.1	-	100	S		rpoB p.Ser450Leu(761155:C>T)(Assoc w R WHO catalogue v2) (0.99)	-	-	-	-	-	-	-	-	-	-	-	-	-	-	-	-
CRR2709568	09-1394	Mycobacterium tuberculosis complex	LINEAGE2	lineage2.2.1	pncA p.Leu85Pro(2288988:A>G)(Assoc w R WHO catalogue v2) (0.46)	800	S		rpoB p.His445Tyr(761139:C>T)(Assoc w R WHO catalogue v2) (1.00)	inhA c.-154G>A(1674048:G>A)(Assoc w R WHO catalogue v2) (1.00), katG p.Ser315Thr(2155168:C>G)(Assoc w R WHO catalogue v2) (1.00)	embB p.Met306Val(4247429:A>G)(Assoc w R WHO catalogue v2) (1.00)	gyrA p.Ala90Val(7570:C>T)(Assoc w R WHO catalogue v2) (1.00)	gyrA p.Ala90Val(7570:C>T)(Assoc w R WHO catalogue v2) (1.00)	-	-	-	-	rpsL p.Lys43Arg(781687:A>G)(Assoc w R WHO catalogue v2) (1.00)	-	-	-	-	inhA c.-154G>A(1674048:G>A)(Assoc w R WHO catalogue v2) (1.00)	-	-
CRR2709569	09-140	Mycobacterium tuberculosis complex	LINEAGE2	lineage2.2.1	pncA p.Thr76Pro(2289016:T>G)(Assoc w R WHO catalogue v2) (0.99)	800	R	C-FAM	rpoB p.Ser450Leu(761155:C>T)(Assoc w R WHO catalogue v2) (1.00)	katG p.Ser315Thr(2155168:C>G)(Assoc w R WHO catalogue v2) (0.99)	-	-	-	-	-	-	-	rpsL p.Lys43Arg(781687:A>G)(Assoc w R WHO catalogue v2) (0.99)	-	-	-	-	-	-	-
CRR2709570	09-1400	Mycobacterium tuberculosis complex	LINEAGE2	lineage2.2.1	-	200	S		rpoB p.Ser450Leu(761155:C>T)(Assoc w R WHO catalogue v2) (0.99)	katG p.Ser315Thr(2155168:C>G)(Assoc w R WHO catalogue v2) (0.99)	embB p.Met306Val(4247429:A>G)(Assoc w R WHO catalogue v2) (1.00)	-	-	-	-	-	-	rpsL p.Lys43Arg(781687:A>G)(Assoc w R WHO catalogue v2) (1.00)	-	-	-	-	-	-	-
CRR2709571	09-1424	Mycobacterium tuberculosis complex	LINEAGE2	lineage2.2.1	-	25	S		rpoB p.His445Tyr(761139:C>T)(Assoc w R WHO catalogue v2) (1.00)	katG p.Ser315Thr(2155168:C>G)(Assoc w R WHO catalogue v2) (1.00)	embA c.-12C>T(4243221:C>T)(Uncertain significance WHO catalogue v2) (1.00), embB p.Gly406Ala(4247730:G>C)(Assoc w R WHO catalogue v2) (1.00)	-	-	-	-	-	-	-	-	-	-	-	-	-	-
CRR2709572	09-1425	Mycobacterium tuberculosis complex	LINEAGE2	lineage2.2.1	pncA_p.Thr76Pro	NA	R	A-HEX	rpoB p.Leu452Pro(761161:T>C)(Assoc w R WHO catalogue v2) (1.00)	inhA c.-777C>T(1673425:C>T)(Assoc w R WHO catalogue v2) (1.00), inhA p.Ile21Thr(1674263:T>C)(Uncertain significance WHO catalogue v2) (1.00)	embA c.-12C>T(4243221:C>T)(Uncertain significance WHO catalogue v2) (0.99), embB p.Gln497Arg(4248003:A>G)(Assoc w R WHO catalogue v2) (1.00)	gyrA p.Asp94Gly(7582:A>G)(Assoc w R WHO catalogue v2) (1.00)	gyrA p.Asp94Gly(7582:A>G)(Assoc w R WHO catalogue v2) (1.00)	mmpR5 p.Leu32Ser(779084:T>C)(Assoc w R - Interim WHO catalogue v2) (0.99)	-	-	-	rpsL p.Lys43Arg(781687:A>G)(Assoc w R WHO catalogue v2) (1.00)	rrs n.1401A>G(1473246:A>G)(Uncertain significance WHO catalogue v2) (1.00)	rrs n.1401A>G(1473246:A>G)(Uncertain significance WHO catalogue v2) (1.00)	rrs n.1401A>G(1473246:A>G)(Uncertain significance WHO catalogue v2) (1.00)	mmpR5 p.Leu32Ser(779084:T>C)(Assoc w R - Interim WHO catalogue v2) (0.99)	inhA c.-777C>T(1673425:C>T)(Assoc w R WHO catalogue v2) (1.00), inhA p.Ile21Thr(1674263:T>C)(Uncertain significance WHO catalogue v2) (1.00)	folC p.Glu153Ala(2747141:T>G)( tbdb) (1.00)	-
CRR2709573	09-143	Mycobacterium tuberculosis complex	LINEAGE4	lineage4.5	pncA p.Pro62Leu(2289057:G>A)(Assoc w R WHO catalogue v2) (0.27)	800	R	C-CY5	rpoB p.Ser450Leu(761155:C>T)(Assoc w R WHO catalogue v2) (0.99)	inhA c.-777C>T(1673425:C>T)(Assoc w R WHO catalogue v2) (1.00)	-	-	-	-	-	-	-	-	-	-	-	-	inhA c.-777C>T(1673425:C>T)(Assoc w R WHO catalogue v2) (1.00)	-	-
CRR2709574	09-1439	Mycobacterium tuberculosis complex	LINEAGE2	lineage2.2.1	-	50	S		rpoB p.Ile491Phe(761277:A>T)(Assoc w R WHO catalogue v2) (1.00)	ahpC c.-81C>T(2726112:C>T)(Uncertain significance WHO catalogue v2) (1.00), katG c.1816_1819dupGCCG(2154292:T>TCGGC)(Assoc w R WHO catalogue v2) (1.00)	-	gyrA p.Ser91Pro(7572:T>C)(Assoc w R WHO catalogue v2) (0.99)	gyrA p.Ser91Pro(7572:T>C)(Assoc w R WHO catalogue v2) (0.99)	-	-	-	-	-	-	-	-	-	-	-	-
CRR2709575	09-144	Mycobacterium tuberculosis complex	LINEAGE2	lineage2.2.1	pncA p.Asp49Ala(2289096:T>G)(Assoc w R WHO catalogue v2) (1.00)	800	R	B-FAM	rpoB p.His445Asn(761139:C>A)(Assoc w R WHO catalogue v2) (0.99), rpoB p.Leu430Pro(761095:T>C)(Assoc w R WHO catalogue v2) (0.99)	katG p.Ser315Gly(2155169:T>C)(Uncertain significance WHO catalogue v2) (1.00)	-	-	-	-	-	-	-	rpsL p.Lys43Arg(781687:A>G)(Assoc w R WHO catalogue v2) (1.00)	-	-	-	-	-	-	-
CRR2709576	09-1465	Mycobacterium tuberculosis complex	LINEAGE2	lineage2.2.1	pncA c.16_17insC(2289225:A>AG)(Assoc w R WHO catalogue v2) (1.00)	800	S		rpoB p.Ser450Leu(761155:C>T)(Assoc w R WHO catalogue v2) (1.00)	inhA c.-777C>T(1673425:C>T)(Assoc w R WHO catalogue v2) (1.00)	embB p.Met306Val(4247429:A>G)(Assoc w R WHO catalogue v2) (1.00)	gyrA p.Ala90Val(7570:C>T)(Assoc w R WHO catalogue v2) (1.00)	gyrA p.Ala90Val(7570:C>T)(Assoc w R WHO catalogue v2) (1.00)	-	-	-	-	rpsL p.Lys88Arg(781822:A>G)(Assoc w R WHO catalogue v2) (1.00)	-	-	-	-	inhA c.-777C>T(1673425:C>T)(Assoc w R WHO catalogue v2) (1.00)	folC p.Ser150Gly(2747151:T>C)( tbdb) (1.00)	-
CRR2709577	09-1468	Mycobacterium tuberculosis complex	LINEAGE2	lineage2.2.1	-	800	S		rpoB p.Ser450Leu(761155:C>T)(Assoc w R WHO catalogue v2) (1.00)	inhA c.-777C>T(1673425:C>T)(Assoc w R WHO catalogue v2) (1.00)	embB p.Met306Ile(4247431:G>A)(Assoc w R WHO catalogue v2) (1.00)	-	-	-	-	-	-	rpsL p.Lys43Arg(781687:A>G)(Assoc w R WHO catalogue v2) (1.00)	-	-	-	-	inhA c.-777C>T(1673425:C>T)(Assoc w R WHO catalogue v2) (1.00)	-	-
CRR2709578	09-1469	Mycobacterium tuberculosis complex	LINEAGE2	lineage2.2.1	-	100	S		rpoB p.Ser450Leu(761155:C>T)(Assoc w R WHO catalogue v2) (0.99)	inhA c.-777C>T(1673425:C>T)(Assoc w R WHO catalogue v2) (1.00), inhA p.Ser94Ala(1674481:T>G)(Assoc w R - Interim WHO catalogue v2) (1.00)	embB p.Met306Ile(4247431:G>A)(Assoc w R WHO catalogue v2) (1.00)	-	-	-	-	-	-	rrs n.514A>C(1472359:A>C)(Not assoc w R - Interim WHO catalogue v2) (1.00)	-	-	-	-	inhA c.-777C>T(1673425:C>T)(Assoc w R WHO catalogue v2) (1.00), inhA p.Ser94Ala(1674481:T>G)(Assoc w R - Interim WHO catalogue v2) (1.00)	-	-
CRR2709579	09-1472	Mycobacterium tuberculosis complex	LINEAGE4	lineage4.5	-	100	S		rpoB p.Ser450Leu(761155:C>T)(Assoc w R WHO catalogue v2) (1.00)	inhA c.-777C>T(1673425:C>T)(Assoc w R WHO catalogue v2) (1.00)	-	-	-	-	-	-	-	-	-	-	-	-	inhA c.-777C>T(1673425:C>T)(Assoc w R WHO catalogue v2) (1.00)	-	-
CRR2709580	09-148	Mycobacterium tuberculosis complex	LINEAGE2	lineage2.2.1	-	100	S		rpoB p.His445Asp(761139:C>G)(Assoc w R WHO catalogue v2) (1.00)	katG p.Ser315Thr(2155168:C>G)(Assoc w R WHO catalogue v2) (1.00)	embB p.Gln497Arg(4248003:A>G)(Assoc w R WHO catalogue v2) (0.99)	-	-	-	-	-	-	rpsL p.Lys43Arg(781687:A>G)(Assoc w R WHO catalogue v2) (1.00)	-	-	-	-	-	-	-
CRR2709581	09-1485	Mycobacterium tuberculosis complex	LINEAGE2	lineage2.2.1	-	25	S		rpoB p.Ser450Leu(761155:C>T)(Assoc w R WHO catalogue v2) (1.00)	katG p.Ser315Thr(2155168:C>G)(Assoc w R WHO catalogue v2) (1.00)	embB p.Met306Ile(4247431:G>A)(Assoc w R WHO catalogue v2) (1.00)	-	-	-	-	-	-	rpsL p.Lys88Arg(781822:A>G)(Assoc w R WHO catalogue v2) (1.00)	-	-	-	-	-	-	-
CRR2709582	09-1502	Mycobacterium tuberculosis complex	LINEAGE2	lineage2.2.1	pncA c.456delC(2288785:TG>T)(Assoc w R WHO catalogue v2) (1.00)	800	R	C-ROX	rpoB p.Ser450Leu(761155:C>T)(Assoc w R WHO catalogue v2) (1.00)	inhA c.-777C>T(1673425:C>T)(Assoc w R WHO catalogue v2) (1.00)	embB p.Met306Val(4247429:A>G)(Assoc w R WHO catalogue v2) (1.00)	-	-	-	-	-	-	rrs n.517C>T(1472362:C>T)(Uncertain significance WHO catalogue v2) (1.00)	-	-	-	-	inhA c.-777C>T(1673425:C>T)(Assoc w R WHO catalogue v2) (1.00)	-	-
CRR2709583	09-1506	Mycobacterium tuberculosis complex	LINEAGE2	lineage2.2.1	-	100	S		-	-	-	gyrB p.Asp461Asn(6620:G>A)(Assoc w R - Interim WHO catalogue v2) (1.00)	gyrB p.Asp461Asn(6620:G>A)(Assoc w R - Interim WHO catalogue v2) (1.00)	-	-	-	-	-	-	-	-	-	-	-	-
CRR2709584	09-151	Mycobacterium tuberculosis complex	LINEAGE2	lineage2.2.2	pncA c.520_521insT(2288721:T>TA)(Assoc w R WHO catalogue v2) (1.00)	NA	R	B-HEX	rpoB p.Ser450Leu(761155:C>T)(Assoc w R WHO catalogue v2) (1.00)	inhA c.-777C>T(1673425:C>T)(Assoc w R WHO catalogue v2) (1.00), katG p.Ser315Thr(2155168:C>G)(Assoc w R WHO catalogue v2) (1.00)	embB p.Met306Val(4247429:A>G)(Assoc w R WHO catalogue v2) (0.99)	-	-	-	-	-	-	rpsL p.Lys43Arg(781687:A>G)(Assoc w R WHO catalogue v2) (1.00)	rrs n.1401A>G(1473246:A>G)(Uncertain significance WHO catalogue v2) (1.00)	rrs n.1401A>G(1473246:A>G)(Uncertain significance WHO catalogue v2) (1.00)	rrs n.1401A>G(1473246:A>G)(Uncertain significance WHO catalogue v2) (1.00)	-	inhA c.-777C>T(1673425:C>T)(Assoc w R WHO catalogue v2) (1.00)	-	-
CRR2709585	09-1527	Mycobacterium tuberculosis complex	LINEAGE2	lineage2.2.1	pncA p.Phe94Ser(2288961:A>G)(Assoc w R - Interim WHO catalogue v2) (1.00)	800	R	C-CY5	rpoB p.Asp435Val(761110:A>T)(Assoc w R WHO catalogue v2) (1.00)	katG p.Ser315Thr(2155168:C>G)(Assoc w R WHO catalogue v2) (1.00)	embB p.Met306Ile(4247431:G>A)(Assoc w R WHO catalogue v2) (1.00)	gyrA p.Ala90Val(7570:C>T)(Assoc w R WHO catalogue v2) (1.00)	gyrA p.Ala90Val(7570:C>T)(Assoc w R WHO catalogue v2) (1.00)	-	-	-	-	rrs n.514A>C(1472359:A>C)(Not assoc w R - Interim WHO catalogue v2) (1.00)	-	-	-	-	-	-	-
CRR2709586	09-1533	Mycobacterium tuberculosis complex	LINEAGE2	lineage2.2.1	-	200	S		rpoB p.Ile491Phe(761277:A>T)(Assoc w R WHO catalogue v2) (1.00), rpoB p.Ser493Leu(761284:C>T)(Uncertain significance WHO catalogue v2) (1.00)	-	embB p.Met306Val(4247429:A>G)(Assoc w R WHO catalogue v2) (1.00)	gyrA p.Ala90Val(7570:C>T)(Assoc w R WHO catalogue v2) (0.35), gyrA p.Asp94Gly(7582:A>G)(Assoc w R WHO catalogue v2) (0.28), gyrB p.Glu501Asp(6742:A>C)(Assoc w R WHO catalogue v2) (0.36)	gyrA p.Ala90Val(7570:C>T)(Assoc w R WHO catalogue v2) (0.35), gyrA p.Asp94Gly(7582:A>G)(Assoc w R WHO catalogue v2) (0.28), gyrB p.Glu501Asp(6742:A>C)(Assoc w R WHO catalogue v2) (0.36)	-	-	-	-	-	-	-	-	-	-	-	-
CRR2709587	09-1540	Mycobacterium tuberculosis complex	LINEAGE2	lineage2.2.1	-	100	S		rpoB p.Ser450Leu(761155:C>T)(Assoc w R WHO catalogue v2) (1.00)	katG p.Ser315Thr(2155168:C>G)(Assoc w R WHO catalogue v2) (1.00)	-	-	-	-	-	-	-	rpsL p.Lys43Arg(781687:A>G)(Assoc w R WHO catalogue v2) (1.00)	-	-	-	-	-	-	-
CRR2709588	09-1560	Mycobacterium tuberculosis complex	LINEAGE2	lineage2.2.1	-	50	S		-	-	-	-	-	-	-	-	-	-	-	-	-	-	-	-	-
CRR2709589	09-1594	Mycobacterium tuberculosis complex	LINEAGE2	lineage2.2.1	pncA_c.371_*857del	400	R	A-CY5,B-FAM,B-HEX,B-ROX,B-CY5，C-ROX	rpoB p.His445Leu(761140:A>T)(Assoc w R WHO catalogue v2) (1.00)	katG p.Ser315Thr(2155168:C>G)(Assoc w R WHO catalogue v2) (1.00)	embB p.Met306Val(4247429:A>G)(Assoc w R WHO catalogue v2) (0.99)	gyrA p.Ser91Pro(7572:T>C)(Assoc w R WHO catalogue v2) (0.99)	gyrA p.Ser91Pro(7572:T>C)(Assoc w R WHO catalogue v2) (0.99)	-	-	-	-	rrs n.514A>C(1472359:A>C)(Not assoc w R - Interim WHO catalogue v2) (1.00)	-	-	-	-	-	-	-
CRR2709590	09-1628	Mycobacterium tuberculosis complex	LINEAGE2	lineage2.2.1.1	-	200	S		rpoB p.Ser450Leu(761155:C>T)(Assoc w R WHO catalogue v2) (1.00)	katG p.Ser315Thr(2155168:C>G)(Assoc w R WHO catalogue v2) (1.00)	embB p.Met306Val(4247429:A>G)(Assoc w R WHO catalogue v2) (1.00)	-	-	-	-	-	-	rpsL p.Lys43Arg(781687:A>G)(Assoc w R WHO catalogue v2) (1.00)	-	eis c.-12C>T(2715344:G>A)(Not assoc w R WHO catalogue v2) (1.00)	-	-	-	-	-
CRR2709591	09-1669	Mycobacterium tuberculosis complex	LINEAGE2	lineage2.2.1	pncA c.495delC(2288746:CG>C)(Assoc w R WHO catalogue v2) (1.00)	400	R	A-ROX	rpoB p.Ser450Leu(761155:C>T)(Assoc w R WHO catalogue v2) (1.00)	inhA c.-777C>T(1673425:C>T)(Assoc w R WHO catalogue v2) (1.00), katG p.Ser315Thr(2155168:C>G)(Assoc w R WHO catalogue v2) (1.00)	embB p.Met306Ile(4247431:G>A)(Assoc w R WHO catalogue v2) (1.00)	gyrA p.Asp94Gly(7582:A>G)(Assoc w R WHO catalogue v2) (0.99)	gyrA p.Asp94Gly(7582:A>G)(Assoc w R WHO catalogue v2) (0.99)	-	-	-	-	rpsL p.Lys43Arg(781687:A>G)(Assoc w R WHO catalogue v2) (1.00)	rrs n.1401A>G(1473246:A>G)(Uncertain significance WHO catalogue v2) (0.99)	rrs n.1401A>G(1473246:A>G)(Uncertain significance WHO catalogue v2) (0.99)	rrs n.1401A>G(1473246:A>G)(Uncertain significance WHO catalogue v2) (0.99)	-	ethA c.1054delG(4326419:GC>G)(Assoc w R WHO catalogue v2) (1.00), inhA c.-777C>T(1673425:C>T)(Assoc w R WHO catalogue v2) (1.00)	-	-
CRR2709592	09-1693	Mycobacterium tuberculosis complex	LINEAGE2	lineage2.2.1	pncA p.Val139Gly(2288826:A>C)(Assoc w R WHO catalogue v2) (1.00)	800	R	C-ROX	rpoB p.Ser450Leu(761155:C>T)(Assoc w R WHO catalogue v2) (1.00)	inhA c.-777C>T(1673425:C>T)(Assoc w R WHO catalogue v2) (1.00)	embB p.Met306Ile(4247431:G>A)(Assoc w R WHO catalogue v2) (1.00)	-	-	-	-	-	-	rpsL p.Lys88Arg(781822:A>G)(Assoc w R WHO catalogue v2) (0.99)	-	-	-	-	inhA c.-777C>T(1673425:C>T)(Assoc w R WHO catalogue v2) (1.00)	-	-
CRR2709593	09-1702	Mycobacterium tuberculosis complex	LINEAGE2	lineage2.2.1	-	50	S		rpoB p.His445Tyr(761139:C>T)(Assoc w R WHO catalogue v2) (0.99)	katG c.371delG(2155740:GC>G)(Assoc w R WHO catalogue v2) (1.00), katG c.378dupG(2155733:G>GC)(Assoc w R WHO catalogue v2) (1.00)	-	-	-	-	-	-	-	-	-	-	-	-	-	-	-
CRR2709594	09-1708	Mycobacterium tuberculosis complex	LINEAGE2	lineage2.2.1	pncA p.His51Tyr(2289091:G>A)(Assoc w R WHO catalogue v2) (0.99)	800	R	B-FAM	rpoB p.Ser450Leu(761155:C>T)(Assoc w R WHO catalogue v2) (1.00)	katG p.Ser315Thr(2155168:C>G)(Assoc w R WHO catalogue v2) (0.99)	embB p.Glu405Asp(4247728:G>C)(Uncertain significance WHO catalogue v2) (0.99)	gyrA p.Asp94Gly(7582:A>G)(Assoc w R WHO catalogue v2) (1.00)	gyrA p.Asp94Gly(7582:A>G)(Assoc w R WHO catalogue v2) (1.00)	-	-	-	-	rpsL p.Lys43Arg(781687:A>G)(Assoc w R WHO catalogue v2) (0.99)	rrs n.1401A>G(1473246:A>G)(Uncertain significance WHO catalogue v2) (0.98)	rrs n.1401A>G(1473246:A>G)(Uncertain significance WHO catalogue v2) (0.98)	rrs n.1401A>G(1473246:A>G)(Uncertain significance WHO catalogue v2) (0.98)	-	-	-	-
CRR2709595	09-1731	Mycobacterium tuberculosis complex	LINEAGE2	lineage2.2.1	-	25	S		rpoB p.Ser450Leu(761155:C>T)(Assoc w R WHO catalogue v2) (1.00)	katG p.Ser315Thr(2155168:C>G)(Assoc w R WHO catalogue v2) (1.00)	embA c.-12C>T(4243221:C>T)(Uncertain significance WHO catalogue v2) (1.00), embB p.Met306Ile(4247431:G>A)(Assoc w R WHO catalogue v2) (1.00)	-	-	-	-	-	-	rpsL p.Lys43Arg(781687:A>G)(Assoc w R WHO catalogue v2) (1.00)	-	-	-	-	-	-	-
CRR2709596	09-1836	Mycobacterium tuberculosis complex	LINEAGE2	lineage2.2.1	-	50	S		rpoB p.His445Leu(761140:A>T)(Assoc w R WHO catalogue v2) (1.00)	katG p.Ser315Thr(2155168:C>G)(Assoc w R WHO catalogue v2) (1.00)	-	-	-	-	-	-	-	rpsL p.Lys43Arg(781687:A>G)(Assoc w R WHO catalogue v2) (1.00)	-	-	-	-	-	-	-
CRR2709597	09-1866	Mycobacterium tuberculosis complex	LINEAGE2	lineage2.2.1	-	400	S		-	-	-	-	-	-	-	-	-	-	-	-	-	-	-	-	-
CRR2709598	09-1926	Mycobacterium tuberculosis complex	LINEAGE2	lineage2.2.1	-	25	S		rpoB p.Ser450Leu(761155:C>T)(Assoc w R WHO catalogue v2) (1.00)	-	-	-	-	-	-	-	-	-	-	-	-	-	-	-	-
CRR2709599	09-1934	Mycobacterium tuberculosis complex	LINEAGE2	lineage2.2.1	pncA p.Phe81Val(2289001:A>C)(Uncertain significance WHO catalogue v2) (0.99)	400	R	A-HEX	rpoB p.Ser450Leu(761155:C>T)(Assoc w R WHO catalogue v2) (1.00)	katG p.Ala574Glu(2154391:G>T)( tbdb) (0.97)	-	-	-	-	-	-	-	rpsL p.Lys43Arg(781687:A>G)(Assoc w R WHO catalogue v2) (0.99)	-	-	-	-	-	-	-
CRR2709600	09-1957	Mycobacterium tuberculosis complex	LINEAGE2	lineage2.2.1	-	25	S		rpoB p.Ser450Leu(761155:C>T)(Assoc w R WHO catalogue v2) (1.00)	inhA c.-777C>T(1673425:C>T)(Assoc w R WHO catalogue v2) (0.99)	-	-	-	-	-	-	-	-	-	-	-	-	inhA c.-777C>T(1673425:C>T)(Assoc w R WHO catalogue v2) (0.99)	-	-
CRR2709601	09-212	Mycobacterium tuberculosis complex	LINEAGE2	lineage2.2.1	pncA c.389_390insA(2288852:C>CT)(Assoc w R WHO catalogue v2) (0.99)	NA	R	A-CY5	rpoB p.Ser450Leu(761155:C>T)(Assoc w R WHO catalogue v2) (1.00)	katG p.Ser315Thr(2155168:C>G)(Assoc w R WHO catalogue v2) (1.00)	embB p.Met306Val(4247429:A>G)(Assoc w R WHO catalogue v2) (1.00)	-	-	-	-	-	-	rpsL p.Lys43Arg(781687:A>G)(Assoc w R WHO catalogue v2) (1.00)	rrs n.1401A>G(1473246:A>G)(Uncertain significance WHO catalogue v2) (0.99)	rrs n.1401A>G(1473246:A>G)(Uncertain significance WHO catalogue v2) (0.99)	rrs n.1401A>G(1473246:A>G)(Uncertain significance WHO catalogue v2) (0.99)	-	-	-	-
CRR2709602	09-228	Mycobacterium tuberculosis complex	LINEAGE2	lineage2.2.1	pncA p.His57Tyr(2289073:G>A)(Assoc w R WHO catalogue v2) (1.00)	800	R	A-ROX	rpoB p.His445Asp(761139:C>G)(Assoc w R WHO catalogue v2) (1.00)	katG p.Ser315Thr(2155168:C>G)(Assoc w R WHO catalogue v2) (1.00)	embB p.Met306Val(4247429:A>G)(Assoc w R WHO catalogue v2) (1.00)	-	-	-	-	-	-	rpsL p.Lys43Arg(781687:A>G)(Assoc w R WHO catalogue v2) (1.00)	-	-	-	-	-	thyA p.His75Asn(3074249:G>T)( tbdb) (1.00)	-
CRR2709603	09-245	Mycobacterium tuberculosis complex	LINEAGE2	lineage2.2.1	pncA c.456delC(2288785:TG>T)(Assoc w R WHO catalogue v2) (1.00)	800	R	A-HEX,C-ROX	rpoB p.Ser450Leu(761155:C>T)(Assoc w R WHO catalogue v2) (1.00)	inhA c.-777C>T(1673425:C>T)(Assoc w R WHO catalogue v2) (1.00)	embB p.Met306Val(4247429:A>G)(Assoc w R WHO catalogue v2) (1.00)	-	-	-	-	-	-	rrs n.517C>T(1472362:C>T)(Uncertain significance WHO catalogue v2) (1.00)	-	-	-	-	inhA c.-777C>T(1673425:C>T)(Assoc w R WHO catalogue v2) (1.00)	-	-
CRR2709604	09-272	Mycobacterium tuberculosis complex	LINEAGE2	lineage2.2.1	pncA c.495delC(2288746:CG>C)(Assoc w R WHO catalogue v2) (1.00)	800	R	A-ROX	rpoB p.Ser450Leu(761155:C>T)(Assoc w R WHO catalogue v2) (1.00)	inhA c.-777C>T(1673425:C>T)(Assoc w R WHO catalogue v2) (0.12), katG p.Ser315Thr(2155168:C>G)(Assoc w R WHO catalogue v2) (1.00)	embB p.Met306Ile(4247431:G>A)(Assoc w R WHO catalogue v2) (1.00)	gyrA p.Asp94Gly(7582:A>G)(Assoc w R WHO catalogue v2) (1.00)	gyrA p.Asp94Gly(7582:A>G)(Assoc w R WHO catalogue v2) (1.00)	-	-	-	-	rpsL p.Lys43Arg(781687:A>G)(Assoc w R WHO catalogue v2) (1.00)	rrs n.1401A>G(1473246:A>G)(Uncertain significance WHO catalogue v2) (1.00)	rrs n.1401A>G(1473246:A>G)(Uncertain significance WHO catalogue v2) (1.00)	rrs n.1401A>G(1473246:A>G)(Uncertain significance WHO catalogue v2) (1.00)	-	ethA c.1054delG(4326419:GC>G)(Assoc w R WHO catalogue v2) (0.88), inhA c.-777C>T(1673425:C>T)(Assoc w R WHO catalogue v2) (0.12)	-	-
CRR2709605	09-275	Mycobacterium tuberculosis complex	LINEAGE2	lineage2.2.1	pncA p.Phe94Ser(2288961:A>G)(Assoc w R - Interim WHO catalogue v2) (1.00)	800	R	C-CY5	rpoB p.Asp435Val(761110:A>T)(Assoc w R WHO catalogue v2) (1.00)	katG p.Ser315Thr(2155168:C>G)(Assoc w R WHO catalogue v2) (1.00)	embB p.Met306Ile(4247431:G>A)(Assoc w R WHO catalogue v2) (1.00)	gyrA p.Ala90Val(7570:C>T)(Assoc w R WHO catalogue v2) (1.00)	gyrA p.Ala90Val(7570:C>T)(Assoc w R WHO catalogue v2) (1.00)	-	-	-	-	rrs n.514A>C(1472359:A>C)(Not assoc w R - Interim WHO catalogue v2) (1.00)	-	-	-	-	-	-	-
CRR2709606	09-280	Mycobacterium tuberculosis complex	LINEAGE2	lineage2.2.1	pncA p.Val180Phe(2288704:C>A)(Assoc w R WHO catalogue v2) (0.99)	800	R	A-HEX	rpoB p.Ser450Leu(761155:C>T)(Assoc w R WHO catalogue v2) (1.00)	ahpC c.-48G>A(2726145:G>A)(Uncertain significance WHO catalogue v2) (1.00)	embA c.-12C>T(4243221:C>T)(Uncertain significance WHO catalogue v2) (0.98), embB p.Met306Ile(4247431:G>A)(Assoc w R WHO catalogue v2) (1.00)	gyrA p.Ala90Val(7570:C>T)(Assoc w R WHO catalogue v2) (1.00)	gyrA p.Ala90Val(7570:C>T)(Assoc w R WHO catalogue v2) (1.00)	-	-	-	-	rpsL p.Lys43Arg(781687:A>G)(Assoc w R WHO catalogue v2) (1.00)	rrs n.1401A>G(1473246:A>G)(Uncertain significance WHO catalogue v2) (0.98)	rrs n.1401A>G(1473246:A>G)(Uncertain significance WHO catalogue v2) (0.98)	rrs n.1401A>G(1473246:A>G)(Uncertain significance WHO catalogue v2) (0.98)	-	ethA c.1242dupT(4326231:C>CA)(Assoc w R WHO catalogue v2) (0.97)	-	-
CRR2709607	09-289	Mycobacterium tuberculosis complex	LINEAGE2	lineage2.2.2	pncA c.520_521insT(2288721:T>TA)(Assoc w R WHO catalogue v2) (1.00)	NA	R	B-HEX	rpoB p.Ser450Leu(761155:C>T)(Assoc w R WHO catalogue v2) (1.00)	inhA c.-777C>T(1673425:C>T)(Assoc w R WHO catalogue v2) (1.00), katG p.Ser315Thr(2155168:C>G)(Assoc w R WHO catalogue v2) (1.00)	embB p.Met306Val(4247429:A>G)(Assoc w R WHO catalogue v2) (1.00)	gyrA p.Asp94Gly(7582:A>G)(Assoc w R WHO catalogue v2) (1.00)	gyrA p.Asp94Gly(7582:A>G)(Assoc w R WHO catalogue v2) (1.00)	-	-	-	-	rpsL p.Lys43Arg(781687:A>G)(Assoc w R WHO catalogue v2) (1.00)	rrs n.1401A>G(1473246:A>G)(Uncertain significance WHO catalogue v2) (1.00)	rrs n.1401A>G(1473246:A>G)(Uncertain significance WHO catalogue v2) (1.00)	rrs n.1401A>G(1473246:A>G)(Uncertain significance WHO catalogue v2) (1.00)	-	inhA c.-777C>T(1673425:C>T)(Assoc w R WHO catalogue v2) (1.00)	-	-
CRR2709608	09-292	Mycobacterium tuberculosis complex	LINEAGE2	lineage2.2.2	-	200	S		rpoB p.Ser450Leu(761155:C>T)(Assoc w R WHO catalogue v2) (0.50)	katG p.Ser315Thr(2155168:C>G)(Assoc w R WHO catalogue v2) (1.00)	-	-	-	-	-	-	-	-	-	-	-	-	-	-	-
CRR2709609	09-296	Mycobacterium tuberculosis complex	LINEAGE4	lineage4.5	pncA c.-11A>G(2289252:T>C)(Assoc w R WHO catalogue v2) (0.18), pncA p.Thr47Ala(2289103:T>C)(Assoc w R WHO catalogue v2) (0.14)	800	S		rpoB p.Ser450Trp(761155:C>G)(Assoc w R WHO catalogue v2) (1.00)	katG p.Ser315Thr(2155168:C>G)(Assoc w R WHO catalogue v2) (1.00)	-	-	-	-	-	-	-	rpsL p.Lys43Arg(781687:A>G)(Assoc w R WHO catalogue v2) (1.00)	-	-	-	-	-	-	-
CRR2709610	09-325	Mycobacterium tuberculosis complex	LINEAGE2	lineage2.2.1	pncA c.-11A>G(2289252:T>C)(Assoc w R WHO catalogue v2) (0.10), pncA p.Asp8Asn(2289220:C>T)(Assoc w R WHO catalogue v2) (0.30), pncA p.Ser67Pro(2289043:A>G)(Assoc w R WHO catalogue v2) (0.12), pncA p.Thr168Pro(2288740:T>G)(Assoc w R - Interim WHO catalogue v2) (0.12)	800	S		rpoB p.Asp435Val(761110:A>T)(Assoc w R WHO catalogue v2) (1.00)	-	-	gyrA p.Asp94Gly(7582:A>G)(Assoc w R WHO catalogue v2) (1.00)	gyrA p.Asp94Gly(7582:A>G)(Assoc w R WHO catalogue v2) (1.00)	-	-	-	-	-	rrs n.1401A>G(1473246:A>G)(Uncertain significance WHO catalogue v2) (1.00)	rrs n.1401A>G(1473246:A>G)(Uncertain significance WHO catalogue v2) (1.00)	rrs n.1401A>G(1473246:A>G)(Uncertain significance WHO catalogue v2) (1.00)	-	-	-	-
CRR2709611	09-330	Mycobacterium tuberculosis complex	LINEAGE2	lineage2.2.1	-	50	S		rpoB p.Ser450Leu(761155:C>T)(Assoc w R WHO catalogue v2) (1.00)	katG c.822dupG(2155289:T>TC)(Assoc w R WHO catalogue v2) (1.00)	-	gyrA p.Ala90Val(7570:C>T)(Assoc w R WHO catalogue v2) (1.00)	gyrA p.Ala90Val(7570:C>T)(Assoc w R WHO catalogue v2) (1.00)	-	-	-	-	-	-	-	-	-	-	-	-
CRR2709612	09-362	Mycobacterium tuberculosis complex	LINEAGE2	lineage2.2.1	pncA c.389_390insA(2288852:C>CT)(Assoc w R WHO catalogue v2) (1.00)	NA	R	A-CY5	rpoB p.Ser450Leu(761155:C>T)(Assoc w R WHO catalogue v2) (1.00)	katG p.Ser315Thr(2155168:C>G)(Assoc w R WHO catalogue v2) (1.00)	embB p.Met306Val(4247429:A>G)(Assoc w R WHO catalogue v2) (1.00)	-	-	-	-	-	-	rpsL p.Lys43Arg(781687:A>G)(Assoc w R WHO catalogue v2) (0.99)	rrs n.1401A>G(1473246:A>G)(Uncertain significance WHO catalogue v2) (1.00)	rrs n.1401A>G(1473246:A>G)(Uncertain significance WHO catalogue v2) (1.00)	rrs n.1401A>G(1473246:A>G)(Uncertain significance WHO catalogue v2) (1.00)	-	-	-	-
CRR2709613	09-363	Mycobacterium tuberculosis complex	LINEAGE4	lineage4.5	-	200	S		rpoB p.Asp435Asn(761109:G>A)(Assoc w R - Interim WHO catalogue v2) (1.00), rpoB p.Leu430Arg(761095:T>G)(Assoc w R - Interim WHO catalogue v2) (1.00)	katG p.Ser315Asn(2155168:C>T)(Assoc w R WHO catalogue v2) (1.00)	embB p.Gln497Arg(4248003:A>G)(Assoc w R WHO catalogue v2) (0.60), embB p.Glu405Asp(4247728:G>C)(Uncertain significance WHO catalogue v2) (0.43)	-	-	-	-	-	-	-	-	-	-	-	-	-	-
CRR2709614	09-367	Mycobacterium tuberculosis complex	LINEAGE2	lineage2.2.1	pncA c.366delA(2288875:GT>G)(Assoc w R WHO catalogue v2) (1.00)	NA	R	A-ROX	rpoB p.Leu452Pro(761161:T>C)(Assoc w R WHO catalogue v2) (1.00)	ahpC c.-54C>T(2726139:C>T)(Uncertain significance WHO catalogue v2) (1.00)	-	gyrA p.Asp94Gly(7582:A>G)(Assoc w R WHO catalogue v2) (0.85)	gyrA p.Asp94Gly(7582:A>G)(Assoc w R WHO catalogue v2) (0.85)	-	-	-	-	rrs n.907A>T(1472752:A>T)(Uncertain significance WHO catalogue v2) (1.00)	-	-	-	-	-	-	-
CRR2709615	09-396	Mycobacterium tuberculosis complex	LINEAGE2	lineage2.2.1	pncA p.Ile5Thr(2289228:A>G)(Uncertain significance WHO catalogue v2) (1.00)	800	R	B-FAM	rpoB p.Asn437Asp(761115:A>G)(Assoc w R - Interim WHO catalogue v2) (1.00), rpoB p.Leu452Pro(761161:T>C)(Assoc w R WHO catalogue v2) (1.00)	katG p.Ser315Thr(2155168:C>G)(Assoc w R WHO catalogue v2) (1.00)	embB p.Met306Val(4247429:A>G)(Assoc w R WHO catalogue v2) (1.00)	-	-	-	-	-	-	rpsL p.Lys88Arg(781822:A>G)(Assoc w R WHO catalogue v2) (1.00)	-	-	-	-	-	-	-
CRR2709616	09-398	Mycobacterium tuberculosis complex	LINEAGE2	lineage2.2.1	-	100	S		rpoB p.Asp435Tyr(761109:G>T)(Assoc w R WHO catalogue v2) (0.98)	-	-	-	-	-	-	-	-	-	rrs n.1402C>T(1473247:C>T)(Uncertain significance WHO catalogue v2) (0.97)	rrs n.1402C>T(1473247:C>T)(Uncertain significance WHO catalogue v2) (0.97)	rrs n.1402C>T(1473247:C>T)(Uncertain significance WHO catalogue v2) (0.97)	-	-	-	-
CRR2709617	09-425	Mycobacterium tuberculosis complex	LINEAGE2	lineage2.2.1	pncA p.Ala171Glu(2288730:G>T)(Assoc w R - Interim WHO catalogue v2) (0.15)	400	S		rpoB p.Asp435Val(761110:A>T)(Assoc w R WHO catalogue v2) (1.00)	katG p.Ser315Asn(2155168:C>T)(Assoc w R WHO catalogue v2) (1.00)	embB p.Met306Val(4247429:A>G)(Assoc w R WHO catalogue v2) (1.00)	-	-	-	-	-	-	rpsL p.Lys43Arg(781687:A>G)(Assoc w R WHO catalogue v2) (1.00)	-	-	tlyA c.534delT(1918471:GT>G)(Assoc w R WHO catalogue v2) (1.00)	-	ethA c.11dupA(4327462:G>GT)(Assoc w R WHO catalogue v2) (0.18)	-	-
CRR2709618	09-444	Mycobacterium tuberculosis complex	LINEAGE2	lineage2.2.1	pncA p.Val7Ala(2289222:A>G)(Assoc w R - Interim WHO catalogue v2) (1.00)	800	R	A-FAM	rpoB p.Ser450Leu(761155:C>T)(Assoc w R WHO catalogue v2) (1.00), rpoC p.Gly332Arg(764363:G>C)(Uncertain significance WHO catalogue v2) (1.00)	katG p.Ser315Thr(2155168:C>G)(Assoc w R WHO catalogue v2) (1.00)	embB p.Met306Val(4247429:A>G)(Assoc w R WHO catalogue v2) (1.00)	-	-	-	-	-	-	rpsL p.Lys43Arg(781687:A>G)(Assoc w R WHO catalogue v2) (1.00)	-	-	-	-	-	-	-
CRR2709619	09-498	Mycobacterium tuberculosis complex	LINEAGE2	lineage2.2.2	-	NA	S		rpoB p.His445Tyr(761139:C>T)(Assoc w R WHO catalogue v2) (1.00)	katG p.Ser315Thr(2155168:C>G)(Assoc w R WHO catalogue v2) (1.00)	-	-	-	-	-	-	-	rpsL p.Lys43Arg(781687:A>G)(Assoc w R WHO catalogue v2) (1.00)	-	-	-	-	-	-	-
CRR2709620	09-507	Mycobacterium tuberculosis complex	LINEAGE2	lineage2.2.1	pncA p.Ser67*(2289042:G>T)(Assoc w R WHO catalogue v2) (1.00)	800	R	A-HEX	rpoB p.Asp435Val(761110:A>T)(Assoc w R WHO catalogue v2) (0.99)	katG p.Ser315Thr(2155168:C>G)(Assoc w R WHO catalogue v2) (1.00)	embB p.Met306Val(4247429:A>G)(Assoc w R WHO catalogue v2) (1.00)	-	-	-	-	-	-	rpsL p.Lys43Arg(781687:A>G)(Assoc w R WHO catalogue v2) (1.00)	-	eis c.-37G>T(2715369:C>A)(Uncertain significance WHO catalogue v2) (1.00)	-	-	-	-	-
CRR2709621	09-516	Mycobacterium tuberculosis complex	LINEAGE2	lineage2.2.1	pncA p.Ser59Pro(2289067:A>G)(Assoc w R WHO catalogue v2) (1.00)	800	R	A-ROX	rpoB p.Ser450Leu(761155:C>T)(Assoc w R WHO catalogue v2) (1.00)	inhA c.-777C>T(1673425:C>T)(Assoc w R WHO catalogue v2) (1.00)	embB p.His1002Arg(4249518:A>G)(Uncertain significance WHO catalogue v2) (1.00)	-	-	-	-	-	-	rpsL p.Lys43Arg(781687:A>G)(Assoc w R WHO catalogue v2) (1.00)	-	-	-	-	inhA c.-777C>T(1673425:C>T)(Assoc w R WHO catalogue v2) (1.00)	-	-
CRR2709622	09-526	Mycobacterium tuberculosis complex	LINEAGE2	lineage2.2.1	-	50	S		rpoB p.His445Cys(761139:CA>TG)(Assoc w R WHO catalogue v2) (1.00), rpoB p.Met434Leu(761106:A>C)(Assoc w R - Interim WHO catalogue v2) (0.99)	ahpC c.-52C>T(2726141:C>T)(Uncertain significance WHO catalogue v2) (1.00)	-	-	-	-	-	-	-	-	-	-	-	-	-	-	-
CRR2709623	09-528	Mycobacterium tuberculosis complex	LINEAGE2	lineage2.2.1	-	100	S		rpoB p.Ser450Leu(761155:C>T)(Assoc w R WHO catalogue v2) (1.00)	-	-	-	-	-	-	-	-	rpsL p.Lys43Arg(781687:A>G)(Assoc w R WHO catalogue v2) (1.00)	-	-	-	-	-	-	-
CRR2709624	09-529	Mycobacterium tuberculosis complex	LINEAGE2	lineage2.2.1	pncA p.His51Tyr(2289091:G>A)(Assoc w R WHO catalogue v2) (1.00)	800	R	B-FAM	rpoB p.His445Asp(761139:C>G)(Assoc w R WHO catalogue v2) (1.00)	ahpC c.-52C>T(2726141:C>T)(Uncertain significance WHO catalogue v2) (1.00), katG p.Ala110Val(2155783:G>A)(Uncertain significance WHO catalogue v2) (1.00)	embB p.Gly406Asp(4247730:G>A)(Assoc w R WHO catalogue v2) (1.00), embB p.Met306Ile(4247431:G>A)(Assoc w R WHO catalogue v2) (1.00)	gyrA p.Ala90Val(7570:C>T)(Assoc w R WHO catalogue v2) (0.14), gyrA p.Asp94Asn(7581:G>A)(Assoc w R WHO catalogue v2) (0.26)	gyrA p.Ala90Val(7570:C>T)(Assoc w R WHO catalogue v2) (0.14), gyrA p.Asp94Asn(7581:G>A)(Assoc w R WHO catalogue v2) (0.26)	-	-	-	-	rrs n.514A>C(1472359:A>C)(Not assoc w R - Interim WHO catalogue v2) (1.00)	-	-	-	-	-	-	-
CRR2709625	09-532	Mycobacterium tuberculosis complex	LINEAGE2	lineage2.2.1	-	50	S		rpoB p.Ser450Leu(761155:C>T)(Assoc w R WHO catalogue v2) (1.00)	inhA c.-777C>T(1673425:C>T)(Assoc w R WHO catalogue v2) (1.00)	-	-	-	-	-	-	-	rpsL p.Lys88Arg(781822:A>G)(Assoc w R WHO catalogue v2) (1.00)	-	-	-	-	inhA c.-777C>T(1673425:C>T)(Assoc w R WHO catalogue v2) (1.00)	-	-
CRR2709626	09-538	Mycobacterium tuberculosis complex	LINEAGE2	lineage2.2.1	-	200	S		rpoB p.Glu460Gly(761185:A>G)(Uncertain significance WHO catalogue v2) (0.85), rpoB p.His445Tyr(761139:C>T)(Assoc w R WHO catalogue v2) (1.00)	katG p.Ser315Thr(2155168:C>G)(Assoc w R WHO catalogue v2) (1.00)	embB p.Met306Ile(4247431:G>A)(Assoc w R WHO catalogue v2) (1.00)	-	-	-	-	-	-	rpsL p.Lys88Arg(781822:A>G)(Assoc w R WHO catalogue v2) (1.00)	-	-	-	-	-	-	-
CRR2709627	09-543	Mycobacterium tuberculosis complex	LINEAGE2	lineage2.2.1	-	200	S		rpoB p.Ser450Leu(761155:C>T)(Assoc w R WHO catalogue v2) (1.00)	-	-	-	-	-	-	-	-	rpsL p.Lys88Arg(781822:A>G)(Assoc w R WHO catalogue v2) (0.99)	-	-	-	-	-	-	-
CRR2709628	09-551	Mycobacterium tuberculosis complex	LINEAGE2	lineage2.2.1	-	50	S		rpoB p.Ser450Leu(761155:C>T)(Assoc w R WHO catalogue v2) (1.00)	katG p.Ser315Thr(2155168:C>G)(Assoc w R WHO catalogue v2) (1.00)	embB p.Gly406Ala(4247730:G>C)(Assoc w R WHO catalogue v2) (0.93)	-	-	-	-	-	-	rpsL p.Lys43Arg(781687:A>G)(Assoc w R WHO catalogue v2) (1.00)	-	-	-	-	-	-	-
CRR2709629	09-574	Mycobacterium tuberculosis complex	LINEAGE2	lineage2.2.1	-	100	S		rpoB p.Ser450Leu(761155:C>T)(Assoc w R WHO catalogue v2) (1.00)	inhA c.-777C>T(1673425:C>T)(Assoc w R WHO catalogue v2) (1.00)	-	gyrA p.Asp94Gly(7582:A>G)(Assoc w R WHO catalogue v2) (1.00)	gyrA p.Asp94Gly(7582:A>G)(Assoc w R WHO catalogue v2) (1.00)	-	-	-	-	-	-	-	-	-	inhA c.-777C>T(1673425:C>T)(Assoc w R WHO catalogue v2) (1.00)	-	-
CRR2709630	09-578	Mycobacterium tuberculosis complex	LINEAGE2	lineage2.2.1	-	200	S		rpoB p.His445Asp(761139:C>G)(Assoc w R WHO catalogue v2) (1.00)	katG p.Ser315Thr(2155168:C>G)(Assoc w R WHO catalogue v2) (1.00)	embB p.Gln497Arg(4248003:A>G)(Assoc w R WHO catalogue v2) (1.00)	-	-	-	-	-	-	rpsL p.Lys43Arg(781687:A>G)(Assoc w R WHO catalogue v2) (1.00)	-	-	-	-	-	-	-
CRR2709631	09-588	Mycobacterium tuberculosis complex	LINEAGE2	lineage2.2.1	pncA c.-11A>G(2289252:T>C)(Assoc w R WHO catalogue v2) (0.61), pncA p.Arg154Gly(2288782:T>C)(Assoc w R WHO catalogue v2) (0.38)	400	R	B-FAM,	rpoB p.His445Asp(761139:C>G)(Assoc w R WHO catalogue v2) (1.00)	katG p.Ser315Asn(2155168:C>T)(Assoc w R WHO catalogue v2) (1.00)	embB p.His1002Arg(4249518:A>G)(Uncertain significance WHO catalogue v2) (1.00)	-	-	-	-	-	-	-	-	-	-	-	-	-	-
CRR2709632	09-589	Mycobacterium tuberculosis complex	LINEAGE2	lineage2.2.1	pncA_c.515_*66del	800	R	A-HEX,B-FAM,B-HEX,C-HEX	rpoB p.Ser450Leu(761155:C>T)(Assoc w R WHO catalogue v2) (1.00)	katG p.Ser315Thr(2155168:C>G)(Assoc w R WHO catalogue v2) (1.00)	embB p.Met306Val(4247429:A>G)(Assoc w R WHO catalogue v2) (0.34)	-	-	-	-	-	-	rpsL p.Lys43Arg(781687:A>G)(Assoc w R WHO catalogue v2) (1.00)	-	-	-	-	-	-	-
CRR2709633	09-590	Mycobacterium tuberculosis complex	LINEAGE2	lineage2.2.1	-	100	S		rpoB p.Leu430Pro(761095:T>C)(Assoc w R WHO catalogue v2) (0.99)	katG p.Ser315Thr(2155168:C>G)(Assoc w R WHO catalogue v2) (1.00)	embB p.Met306Val(4247429:A>G)(Assoc w R WHO catalogue v2) (1.00)	-	-	-	-	-	-	rpsL p.Lys88Arg(781822:A>G)(Assoc w R WHO catalogue v2) (1.00)	-	-	-	-	ethA c.1465dupG(4326008:A>AC)(Assoc w R WHO catalogue v2) (1.00)	-	-
CRR2709634	09-593	Mycobacterium tuberculosis complex	LINEAGE2	lineage2.2.1	-	100	S		rpoB p.Ser450Leu(761155:C>T)(Assoc w R WHO catalogue v2) (0.99)	inhA c.-777C>T(1673425:C>T)(Assoc w R WHO catalogue v2) (1.00), katG p.Thr308Pro(2155190:T>G)( tbdb) (0.89)	embB p.Met306Ile(4247431:G>A)(Assoc w R WHO catalogue v2) (0.16)	-	-	-	-	-	-	rpsL p.Lys43Arg(781687:A>G)(Assoc w R WHO catalogue v2) (1.00)	-	-	-	-	inhA c.-777C>T(1673425:C>T)(Assoc w R WHO catalogue v2) (1.00)	-	-
CRR2709635	09-598	Mycobacterium tuberculosis complex	LINEAGE2	lineage2.2.1	-	25	S		rpoB p.His445Arg(761140:A>G)(Assoc w R WHO catalogue v2) (1.00)	-	embB p.Met306Val(4247429:A>G)(Assoc w R WHO catalogue v2) (1.00)	gyrA p.Asp94Gly(7582:A>G)(Assoc w R WHO catalogue v2) (1.00)	gyrA p.Asp94Gly(7582:A>G)(Assoc w R WHO catalogue v2) (1.00)	-	-	-	-	rpsL p.Lys43Arg(781687:A>G)(Assoc w R WHO catalogue v2) (1.00)	-	-	-	-	ethA p.Leu35Arg(4327370:A>C)(Assoc w R - Interim WHO catalogue v2) (1.00)	-	-
CRR2709636	09-60	Mycobacterium tuberculosis complex	LINEAGE2	lineage2.2.1	-	25	S		rpoB p.Leu452Pro(761161:T>C)(Assoc w R WHO catalogue v2) (1.00)	katG p.Ser315Asn(2155168:C>T)(Assoc w R WHO catalogue v2) (1.00)	embB p.Asp1024Asn(4249583:G>A)(Uncertain significance WHO catalogue v2) (0.68), embB p.Gly406Ala(4247730:G>C)(Assoc w R WHO catalogue v2) (0.21)	-	-	-	-	-	-	-	-	-	-	-	-	-	-
CRR2709637	09-603	Mycobacterium tuberculosis complex	LINEAGE2	lineage2.2.1	pncA p.Met175Thr(2288718:A>G)(Assoc w R - Interim WHO catalogue v2) (1.00)	400	R	A-HEX,B-HEX	rpoB p.Ser450Leu(761155:C>T)(Assoc w R WHO catalogue v2) (1.00)	katG p.Ser315Thr(2155168:C>G)(Assoc w R WHO catalogue v2) (1.00)	embB p.Met306Val(4247429:A>G)(Assoc w R WHO catalogue v2) (1.00)	gyrA p.Ser91Pro(7572:T>C)(Assoc w R WHO catalogue v2) (1.00)	gyrA p.Ser91Pro(7572:T>C)(Assoc w R WHO catalogue v2) (1.00)	-	-	-	-	rpsL p.Lys43Arg(781687:A>G)(Assoc w R WHO catalogue v2) (1.00)	-	-	-	-	ethA c.65dupA(4327408:G>GT)(Assoc w R WHO catalogue v2) (0.98)	-	-
CRR2709638	09-618	Mycobacterium tuberculosis complex	LINEAGE4	lineage4.4.2	-	25	S		rpoB p.Asp435Phe(761109:GA>TT)(Assoc w R WHO catalogue v2) (1.00), rpoB p.Leu430Arg(761095:T>G)(Assoc w R - Interim WHO catalogue v2) (1.00)	katG p.Ser315Thr(2155168:C>G)(Assoc w R WHO catalogue v2) (1.00)	embB p.Tyr319Ser(4247469:A>C)(Assoc w R WHO catalogue v2) (1.00)	-	-	-	-	-	-	-	-	-	-	-	-	-	-
CRR2709639	09-631	Mycobacterium tuberculosis complex	LINEAGE2	lineage2.2.1	-	200	S		rpoB p.Ser450Leu(761155:C>T)(Assoc w R WHO catalogue v2) (1.00)	katG p.Ser315Thr(2155168:C>G)(Assoc w R WHO catalogue v2) (1.00)	-	-	-	-	-	-	-	rpsL p.Lys43Arg(781687:A>G)(Assoc w R WHO catalogue v2) (1.00)	-	-	-	-	-	-	-
CRR2709640	09-685	Mycobacterium tuberculosis complex	LINEAGE2	lineage2.2.2	-	200	S		rpoB p.Asp435Val(761110:A>T)(Assoc w R WHO catalogue v2) (0.99)	katG p.Ser315Thr(2155168:C>G)(Assoc w R WHO catalogue v2) (1.00)	-	-	-	-	-	-	-	rpsL p.Lys43Arg(781687:A>G)(Assoc w R WHO catalogue v2) (1.00)	-	-	-	-	-	-	-
CRR2709641	09-699	Mycobacterium tuberculosis complex	LINEAGE2	lineage2.2.1	pncA p.Thr76Pro(2289016:T>G)(Assoc w R WHO catalogue v2) (0.11), pncA p.Trp119Ser(2288886:C>G)( tbdb) (0.76)	800	S		rpoB p.His445Leu(761140:A>T)(Assoc w R WHO catalogue v2) (1.00)	inhA c.-154G>A(1674048:G>A)(Assoc w R WHO catalogue v2) (1.00), katG p.Ser140Asn(2155693:C>T)(Uncertain significance WHO catalogue v2) (1.00), katG p.Ser315Asn(2155168:C>T)(Assoc w R WHO catalogue v2) (1.00)	embB p.Gln497Arg(4248003:A>G)(Assoc w R WHO catalogue v2) (1.00)	gyrA p.Ala90Val(7570:C>T)(Assoc w R WHO catalogue v2) (1.00)	gyrA p.Ala90Val(7570:C>T)(Assoc w R WHO catalogue v2) (1.00)	-	-	-	-	rpsL p.Lys88Arg(781822:A>G)(Assoc w R WHO catalogue v2) (1.00)	-	-	-	-	inhA c.-154G>A(1674048:G>A)(Assoc w R WHO catalogue v2) (1.00)	-	-
CRR2709642	09-700	Mycobacterium tuberculosis complex	LINEAGE2	lineage2.2.1	pncA_c.277_427del	800	R	A-ROX,A-CY5,B-HEX,B-CY5,C-CY5,C-FAM,C-HEX	rpoB p.Ser450Leu(761155:C>T)(Assoc w R WHO catalogue v2) (1.00)	katG p.Ser315Thr(2155168:C>G)(Assoc w R WHO catalogue v2) (0.99)	embB p.Gly406Asp(4247730:G>A)(Assoc w R WHO catalogue v2) (1.00)	-	-	-	-	-	-	rpsL p.Lys43Arg(781687:A>G)(Assoc w R WHO catalogue v2) (1.00)	-	-	-	-	-	-	-
CRR2709643	09-702	Mycobacterium tuberculosis complex	LINEAGE2	lineage2.2.2	pncA c.116delC(2289125:CG>C)(Assoc w R WHO catalogue v2) (1.00)	800	R	B-CY5	rpoB p.Ser450Leu(761155:C>T)(Assoc w R WHO catalogue v2) (0.99)	inhA c.-770T>A(1673432:T>A)(Assoc w R - Interim WHO catalogue v2) (0.99), katG p.Trp191Arg(2155541:A>G)(Uncertain significance WHO catalogue v2) (0.98)	embB p.Met306Leu(4247429:A>C)(Assoc w R WHO catalogue v2) (0.99)	gyrA p.Asp94Gly(7582:A>G)(Assoc w R WHO catalogue v2) (0.99)	gyrA p.Asp94Gly(7582:A>G)(Assoc w R WHO catalogue v2) (0.99)	-	-	-	-	rrs n.514A>C(1472359:A>C)(Not assoc w R - Interim WHO catalogue v2) (0.99)	-	-	-	-	inhA c.-770T>A(1673432:T>A)(Assoc w R - Interim WHO catalogue v2) (0.99)	-	-
CRR2709644	09-713	Mycobacterium tuberculosis complex	LINEAGE2	lineage2.2.1.1	pncA p.Thr135Asn(2288838:G>T)(Assoc w R - Interim WHO catalogue v2) (1.00)	100	R	B-HEX	rpoB p.His445Asn(761139:C>A)(Assoc w R WHO catalogue v2) (1.00)	katG p.Ser315Thr(2155168:C>G)(Assoc w R WHO catalogue v2) (1.00)	embB p.Asp354Ala(4247574:A>C)(Assoc w R WHO catalogue v2) (1.00)	-	-	-	-	-	-	rpsL p.Lys43Arg(781687:A>G)(Assoc w R WHO catalogue v2) (1.00)	-	-	-	-	-	-	-
CRR2709645	09-729	Mycobacterium tuberculosis complex	LINEAGE2	lineage2.2.1	pncA p.Ala46Glu(2289105:G>T)(Assoc w R - Interim WHO catalogue v2) (1.00)	800	R	C-FAM	rpoB p.Ser450Leu(761155:C>T)(Assoc w R WHO catalogue v2) (1.00)	katG p.Ser315Thr(2155168:C>G)(Assoc w R WHO catalogue v2) (1.00)	embB p.Met306Ile(4247431:G>A)(Assoc w R WHO catalogue v2) (1.00)	gyrA p.Asp94Gly(7582:A>G)(Assoc w R WHO catalogue v2) (1.00)	gyrA p.Asp94Gly(7582:A>G)(Assoc w R WHO catalogue v2) (1.00)	-	-	-	-	rpsL p.Lys43Arg(781687:A>G)(Assoc w R WHO catalogue v2) (1.00)	-	-	-	-	-	-	-
CRR2709646	09-757	Mycobacterium tuberculosis complex	LINEAGE2	lineage2.2.1.1	pncA c.409dupC(2288832:T>TG)(Assoc w R WHO catalogue v2) (1.00)	800	R	B-HEX	rpoB p.Ser450Leu(761155:C>T)(Assoc w R WHO catalogue v2) (1.00)	katG p.Ser315Thr(2155168:C>G)(Assoc w R WHO catalogue v2) (1.00)	embB p.Asp354Ala(4247574:A>C)(Assoc w R WHO catalogue v2) (1.00)	gyrA p.Asp94Gly(7582:A>G)(Assoc w R WHO catalogue v2) (1.00)	gyrA p.Asp94Gly(7582:A>G)(Assoc w R WHO catalogue v2) (1.00)	-	-	-	-	rpsL p.Lys43Arg(781687:A>G)(Assoc w R WHO catalogue v2) (1.00)	-	-	-	-	-	-	-
CRR2709647	09-760	Mycobacterium tuberculosis complex	LINEAGE2	lineage2.2.1	pncA p.Leu35Pro(2289138:A>G)(Assoc w R - Interim WHO catalogue v2) (1.00)	800	R	A-FAM	rpoB p.Ser450Leu(761155:C>T)(Assoc w R WHO catalogue v2) (1.00)	katG p.Ser315Thr(2155168:C>G)(Assoc w R WHO catalogue v2) (1.00)	embA c.-16C>G(4243217:C>G)(Uncertain significance WHO catalogue v2) (0.99)	-	-	-	-	-	-	rpsL p.Lys88Arg(781822:A>G)(Assoc w R WHO catalogue v2) (1.00)	-	-	-	-	-	-	-
CRR2709648	09-764	Mycobacterium tuberculosis complex	LINEAGE2	lineage2.2.1	-	200	S		rpoB p.Ser450Leu(761155:C>T)(Assoc w R WHO catalogue v2) (0.99)	katG p.Ser315Thr(2155168:C>G)(Assoc w R WHO catalogue v2) (1.00)	embA c.-16C>T(4243217:C>T)(Uncertain significance WHO catalogue v2) (1.00)	gyrB p.Ala504Thr(6749:G>A)(Uncertain significance WHO catalogue v2) (1.00)	gyrB p.Ala504Thr(6749:G>A)(Uncertain significance WHO catalogue v2) (1.00)	-	-	-	-	-	-	-	-	-	-	-	-
CRR2709649	09-771	Mycobacterium tuberculosis complex	LINEAGE2	lineage2.2.1	pncA p.Leu35Pro(2289138:A>G)(Assoc w R - Interim WHO catalogue v2) (1.00)	800	R	A-FAM	rpoB p.Ser450Leu(761155:C>T)(Assoc w R WHO catalogue v2) (1.00)	katG p.Ser315Thr(2155168:C>G)(Assoc w R WHO catalogue v2) (1.00)	embA c.-16C>G(4243217:C>G)(Uncertain significance WHO catalogue v2) (1.00)	-	-	-	-	-	-	rpsL p.Lys88Arg(781822:A>G)(Assoc w R WHO catalogue v2) (1.00)	-	-	-	-	-	-	-
CRR2709650	09-772	Mycobacterium tuberculosis complex	LINEAGE2	lineage2.2.1	pncA p.Lys96Arg(2288955:T>C)(Assoc w R WHO catalogue v2) (1.00)	800	R	C-ROX	rpoB p.Leu430Pro(761095:T>C)(Assoc w R WHO catalogue v2) (1.00), rpoB p.Met434Val(761106:A>G)(Assoc w R - Interim WHO catalogue v2) (1.00)	katG p.Ser315Thr(2155168:C>G)(Assoc w R WHO catalogue v2) (1.00)	embB p.Met306Ile(4247431:G>A)(Assoc w R WHO catalogue v2) (1.00)	gyrA p.Asp94Gly(7582:A>G)(Assoc w R WHO catalogue v2) (1.00)	gyrA p.Asp94Gly(7582:A>G)(Assoc w R WHO catalogue v2) (1.00)	-	-	-	-	rpsL p.Lys43Arg(781687:A>G)(Assoc w R WHO catalogue v2) (1.00)	-	-	-	-	-	-	-
CRR2709651	09-784	Mycobacterium tuberculosis complex	LINEAGE2	lineage2.2.1	-	100	S		rpoB p.His445Tyr(761139:C>T)(Assoc w R WHO catalogue v2) (1.00)	ahpC c.-48G>A(2726145:G>A)(Uncertain significance WHO catalogue v2) (1.00), katG p.Trp191Arg(2155541:A>G)(Uncertain significance WHO catalogue v2) (1.00)	-	-	-	-	-	-	-	rrs n.514A>C(1472359:A>C)(Not assoc w R - Interim WHO catalogue v2) (1.00)	-	-	-	-	-	-	-
CRR2709652	09-791	Mycobacterium tuberculosis complex	LINEAGE2	lineage2.2.1	-	200	S		rpoB p.Ser450Trp(761155:C>G)(Assoc w R WHO catalogue v2) (1.00)	-	-	-	-	-	-	-	-	rpsL p.Lys43Arg(781687:A>G)(Assoc w R WHO catalogue v2) (1.00)	-	-	-	-	-	-	-
CRR2709653	09-792	Mycobacterium tuberculosis complex	LINEAGE2	lineage2.2.2	-	200	S		rpoB p.Ser450Leu(761155:C>T)(Assoc w R WHO catalogue v2) (1.00)	katG p.Ser315Gly(2155169:T>C)(Uncertain significance WHO catalogue v2) (0.99)	-	-	-	-	-	-	-	-	-	-	-	-	-	-	-
CRR2709654	09-793	Mycobacterium tuberculosis complex	LINEAGE2	lineage2.2.1	-	50	S		rpoB p.Leu452Pro(761161:T>C)(Assoc w R WHO catalogue v2) (0.99)	katG p.Ser315Thr(2155168:C>G)(Assoc w R WHO catalogue v2) (1.00)	-	-	-	-	-	-	-	rpsL p.Lys43Arg(781687:A>G)(Assoc w R WHO catalogue v2) (1.00)	-	-	-	-	-	-	-
CRR2709655	09-80	Mycobacterium tuberculosis complex	LINEAGE2	lineage2.2.1	-	NA	S		rpoB p.His445Tyr(761139:C>T)(Assoc w R WHO catalogue v2) (1.00)	ahpC c.-52C>T(2726141:C>T)(Uncertain significance WHO catalogue v2) (1.00)	embA c.-11C>A(4243222:C>A)(Uncertain significance WHO catalogue v2) (0.99), embB p.Asp354Ala(4247574:A>C)(Assoc w R WHO catalogue v2) (1.00)	-	-	-	-	-	-	rrs n.907A>T(1472752:A>T)(Uncertain significance WHO catalogue v2) (1.00)	-	-	-	-	-	-	-
CRR2709656	09-800	Mycobacterium tuberculosis complex	LINEAGE2	lineage2.2.2	-	100	S		rpoB p.His445Leu(761140:A>T)(Assoc w R WHO catalogue v2) (1.00)	-	-	gyrA p.Asp94Asn(7581:G>A)(Assoc w R WHO catalogue v2) (1.00)	gyrA p.Asp94Asn(7581:G>A)(Assoc w R WHO catalogue v2) (1.00)	-	-	-	-	rpsL p.Lys43Arg(781687:A>G)(Assoc w R WHO catalogue v2) (1.00)	-	-	-	-	-	-	-
CRR2709657	09-829	Mycobacterium tuberculosis complex	LINEAGE2	lineage2.2.1	pncA p.Asp136Gly(2288835:T>C)(Assoc w R WHO catalogue v2) (0.99)	200	R	B-HEX	rpoB p.Ser450Leu(761155:C>T)(Assoc w R WHO catalogue v2) (1.00)	katG p.Ser315Thr(2155168:C>G)(Assoc w R WHO catalogue v2) (1.00)	embB p.Met306Ile(4247431:G>A)(Assoc w R WHO catalogue v2) (0.99)	gyrA p.Asp94Ala(7582:A>C)(Assoc w R WHO catalogue v2) (1.00)	gyrA p.Asp94Ala(7582:A>C)(Assoc w R WHO catalogue v2) (1.00)	-	-	-	-	rpsL p.Lys88Arg(781822:A>G)(Assoc w R WHO catalogue v2) (0.99)	-	-	-	-	-	thyA p.His75Asn(3074249:G>T)( tbdb) (1.00)	-
CRR2709658	09-854	Mycobacterium tuberculosis complex	LINEAGE2	lineage2.2.1	-	200	S		rpoB p.His445Tyr(761139:C>T)(Assoc w R WHO catalogue v2) (1.00)	-	-	-	-	-	-	-	-	-	-	-	-	-	-	-	-
CRR2709659	09-856	Mycobacterium tuberculosis complex	LINEAGE2	lineage2.2.1	-	100	S		rpoB p.His445Tyr(761139:C>T)(Assoc w R WHO catalogue v2) (1.00)	katG c.371delG(2155740:GC>G)(Assoc w R WHO catalogue v2) (1.00), katG c.378dupG(2155733:G>GC)(Assoc w R WHO catalogue v2) (1.00)	-	-	-	-	-	-	-	-	-	-	-	-	-	-	-
CRR2709660	09-87	Mycobacterium tuberculosis complex	LINEAGE2	lineage2.2.1	pncA p.Ser67Pro(2289043:A>G)(Assoc w R WHO catalogue v2) (1.00)	NA	R	A-HEX	rpoB p.His445Tyr(761139:C>T)(Assoc w R WHO catalogue v2) (1.00)	katG p.Ser315Thr(2155168:C>G)(Assoc w R WHO catalogue v2) (1.00)	embB p.Met306Val(4247429:A>G)(Assoc w R WHO catalogue v2) (1.00)	-	-	-	-	-	-	rpsL p.Lys43Arg(781687:A>G)(Assoc w R WHO catalogue v2) (1.00)	-	-	-	-	-	-	-
CRR2709661	09-872	Mycobacterium tuberculosis complex	LINEAGE2	lineage2.2.1	pncA p.Trp68*(2289038:C>T)(Assoc w R WHO catalogue v2) (1.00)	400	R	A-HEX,B-CY5	rpoB p.Ser450Leu(761155:C>T)(Assoc w R WHO catalogue v2) (1.00)	inhA c.-154G>A(1674048:G>A)(Assoc w R WHO catalogue v2) (1.00), katG p.Ser315Thr(2155168:C>G)(Assoc w R WHO catalogue v2) (1.00)	embA c.-16C>T(4243217:C>T)(Uncertain significance WHO catalogue v2) (1.00)	gyrA p.Asp94Asn(7581:G>A)(Assoc w R WHO catalogue v2) (1.00)	gyrA p.Asp94Asn(7581:G>A)(Assoc w R WHO catalogue v2) (1.00)	-	-	-	-	rpsL p.Lys43Arg(781687:A>G)(Assoc w R WHO catalogue v2) (1.00)	-	-	-	-	inhA c.-154G>A(1674048:G>A)(Assoc w R WHO catalogue v2) (1.00)	thyA p.Trp83Cys(3074223:C>A)( tbdb) (1.00), thyX c.-16C>T(3067961:G>A)( tbdb) (1.00)	-
CRR2709662	09-903	Mycobacterium tuberculosis complex	LINEAGE2	lineage2.2.1	pncA p.Pro69Arg(2289036:G>C)(Uncertain significance WHO catalogue v2) (1.00)	400	R	A-HEX,B-CY5	rpoB p.Ser450Leu(761155:C>T)(Assoc w R WHO catalogue v2) (1.00)	katG p.Ser315Thr(2155168:C>G)(Assoc w R WHO catalogue v2) (1.00)	embB p.Met306Val(4247429:A>G)(Assoc w R WHO catalogue v2) (1.00)	-	-	-	-	-	-	-	-	-	-	-	-	-	-
CRR2709663	09-916	Mycobacterium tuberculosis complex	LINEAGE2	lineage2.2.1	pncA p.Asp136Gly(2288835:T>C)(Assoc w R WHO catalogue v2) (1.00)	200	R	B-HEX	rpoB p.Arg448Gln(761149:G>A)(Assoc w R - Interim WHO catalogue v2) (1.00), rpoB p.His445Arg(761140:A>G)(Assoc w R WHO catalogue v2) (1.00)	ahpC c.-48G>A(2726145:G>A)(Uncertain significance WHO catalogue v2) (1.00), inhA c.-777C>T(1673425:C>T)(Assoc w R WHO catalogue v2) (1.00), inhA p.Ile21Val(1674262:A>G)(Uncertain significance WHO catalogue v2) (1.00)	embB p.Asp328Gly(4247496:A>G)(Uncertain significance WHO catalogue v2) (1.00), embB p.Asp354Ala(4247574:A>C)(Assoc w R WHO catalogue v2) (1.00)	gyrA p.Ala90Val(7570:C>T)(Assoc w R WHO catalogue v2) (1.00), gyrA p.Asp94Ala(7582:A>C)(Assoc w R WHO catalogue v2) (1.00)	gyrA p.Ala90Val(7570:C>T)(Assoc w R WHO catalogue v2) (1.00), gyrA p.Asp94Ala(7582:A>C)(Assoc w R WHO catalogue v2) (1.00)	-	-	-	-	rpsL p.Lys43Arg(781687:A>G)(Assoc w R WHO catalogue v2) (1.00)	-	-	-	-	ethA c.1260dupG(4326213:G>GC)(Assoc w R WHO catalogue v2) (1.00), inhA c.-777C>T(1673425:C>T)(Assoc w R WHO catalogue v2) (1.00)	-	-
CRR2709664	09-936	Mycobacterium tuberculosis complex	LINEAGE2	lineage2.2.1	pncA_c.291_*5011del	800	R	A-FAM，A-HEX，A-ROX，A-CY5,C-FAM,C-ROX,C-CY5	rpoB p.Asp435Gly(761110:A>G)(Assoc w R - Interim WHO catalogue v2) (1.00), rpoB p.Leu430Pro(761095:T>C)(Assoc w R WHO catalogue v2) (1.00)	katG p.Ser315Thr(2155168:C>G)(Assoc w R WHO catalogue v2) (1.00)	-	-	-	-	-	-	-	rpsL p.Lys43Arg(781687:A>G)(Assoc w R WHO catalogue v2) (1.00)	rrs n.1401A>G(1473246:A>G)(Uncertain significance WHO catalogue v2) (1.00)	rrs n.1401A>G(1473246:A>G)(Uncertain significance WHO catalogue v2) (1.00)	rrs n.1401A>G(1473246:A>G)(Uncertain significance WHO catalogue v2) (1.00)	-	-	-	-
CRR2709665	09-937	Mycobacterium tuberculosis complex	LINEAGE2	lineage2.2.2	-	800	S		rpoB p.Ser450Leu(761155:C>T)(Assoc w R WHO catalogue v2) (1.00)	katG p.Ser315Thr(2155168:C>G)(Assoc w R WHO catalogue v2) (1.00)	embB p.Gly406Ser(4247729:G>A)(Assoc w R WHO catalogue v2) (1.00)	-	-	-	-	-	-	rpsL p.Lys43Arg(781687:A>G)(Assoc w R WHO catalogue v2) (1.00)	-	-	-	-	-	-	-
CRR2709666	09-969	Mycobacterium tuberculosis complex	LINEAGE2	lineage2.2.1	pncA c.399delT(2288842:CA>C)(Assoc w R WHO catalogue v2) (0.48)	800	R	A-CY5	rpoB p.Ser450Leu(761155:C>T)(Assoc w R WHO catalogue v2) (1.00)	inhA c.-777C>T(1673425:C>T)(Assoc w R WHO catalogue v2) (1.00)	-	gyrA p.Ala90Val(7570:C>T)(Assoc w R WHO catalogue v2) (0.99)	gyrA p.Ala90Val(7570:C>T)(Assoc w R WHO catalogue v2) (0.99)	-	-	-	-	rpsL p.Lys43Arg(781687:A>G)(Assoc w R WHO catalogue v2) (1.00)	-	-	-	-	inhA c.-777C>T(1673425:C>T)(Assoc w R WHO catalogue v2) (1.00)	-	-
CRR2709667	09-987	Mycobacterium tuberculosis complex	LINEAGE2	lineage2.2.1	-	100	S		rpoB p.Ser450Leu(761155:C>T)(Assoc w R WHO catalogue v2) (1.00)	katG p.Ser315Thr(2155168:C>G)(Assoc w R WHO catalogue v2) (1.00)	embB p.Met306Ile(4247431:G>A)(Assoc w R WHO catalogue v2) (0.87)	-	-	-	-	-	-	rpsL p.Lys43Arg(781687:A>G)(Assoc w R WHO catalogue v2) (1.00)	-	-	-	-	-	-	-
