# Supplementary material for: Toward precision detection of pyrazinamide resistance: critical concentration assessment and rapid molecular method validation
Source: Front Microbiol. 2026 May 25;17:1828630. doi: 10.3389/fmicb.2026.1828630 (PMC13243239; doi:10.3389/fmicb.2026.1828630)
Supplement: SUPPLEMENTARY TABLE S2 — Genomic characteristics of large deletions confirmed in this study. [file Table_2.XLSX]

## Sheet: Sheet1
09-1210	pncA_c.-270_*2851del
09-1594	pncA_c.371_*857del
09-589	pncA_c.515_*66del
09-700	pncA_c.277_427del
09-936	pncA_c.291_*5011del
